# Supplementary material for: Cocktail Therapy of Fosthiazate and Cupric-Ammoniun Complex for Citrus Huanglongbing
Source: Front Plant Sci. 2021 Mar 31;12:643971. doi: 10.3389/fpls.2021.643971 (PMC8044827; doi:10.3389/fpls.2021.643971)
Supplement: Supplementary file 4 [file Data_Sheet_4.xlsx]

## Sheet: Sheet1
gene_id	A_1_count	A_2_count	A_3_count	B_1_count	B_2_count	B_3_count	BvsA_log2FoldChange	BvsA_pvalue	BvsA_padj	gene_name	gene_description	tf_family
Ciclev10001552m.g.v1.0	2041	1867	7813	108	200	618	-3.55903	1.3552e-05	0.000752666	Ciclev10001552m.g	PF00091:Tubulin/FtsZ family, GTPase domain|PF03953:Tubulin C-terminal domain	Tubulin_C
Ciclev10004755m.g.v1.0	1487	1343	2740	59	37	422	-3.52446	2.63696e-05	0.00126036	Ciclev10004755m.g	PF00091:Tubulin/FtsZ family, GTPase domain|PF03953:Tubulin C-terminal domain	Tubulin
Ciclev10028426m.g.v1.0	8029	6060	16065	190	1591	1076	-2.982	0.00121783	0.0219132	Ciclev10028426m.g	PF03953:Tubulin C-terminal domain|PF00091:Tubulin/FtsZ family, GTPase domain	Tubulin
Ciclev10020164m.g.v1.0	761	393	1181	340	155	374	-1.32921	0.0127834	0.107883	Ciclev10020164m.g	PF03953:Tubulin C-terminal domain|PF00091:Tubulin/FtsZ family, GTPase domain	Tubulin
Ciclev10011709m.g.v1.0	431	349	602	38	0	159	-2.98884	0.0228498	0.158688	Ciclev10011709m.g	PF03953:Tubulin C-terminal domain|PF00091:Tubulin/FtsZ family, GTPase domain	Tubulin
Ciclev10011719m.g.v1.0	4758	5169	12571	2211	786	5732	-1.39375	0.0406625	0.223217	Ciclev10011719m.g	PF03953:Tubulin C-terminal domain|PF00091:Tubulin/FtsZ family, GTPase domain	Tubulin
Ciclev10001140m.g.v1.0	1643	1787	5230	484	986	2224	-1.0736	0.141789	0.436676	Ciclev10001140m.g	PF00091:Tubulin/FtsZ family, GTPase domain|PF03953:Tubulin C-terminal domain	Tubulin
Ciclev10019995m.g.v1.0	1072	1114	1825	1196	388	697	-0.695357	0.158876	0.462103	Ciclev10019995m.g	PF00091:Tubulin/FtsZ family, GTPase domain|PF03953:Tubulin C-terminal domain	Tubulin
Ciclev10025588m.g.v1.0	4804	4433	8078	468	3066	3488	-1.00571	0.229611	0.552371	Ciclev10025588m.g	PF03953:Tubulin C-terminal domain|PF00091:Tubulin/FtsZ family, GTPase domain	Tubulin
Ciclev10015224m.g.v1.0	6123	3519	9220	1050	4961	3326	-0.620562	0.450423	0.747913	Ciclev10015224m.g	PF00091:Tubulin/FtsZ family, GTPase domain|PF03953:Tubulin C-terminal domain	Tubulin
Ciclev10028436m.g.v1.0	1138	1069	1690	185	1188	412	-0.618955	0.496772	0.774934	Ciclev10028436m.g	PF00091:Tubulin/FtsZ family, GTPase domain|PF03953:Tubulin C-terminal domain	Tubulin
Ciclev10015255m.g.v1.0	3402	3536	6302	3545	2717	3273	-0.262853	0.546006	0.804941	Ciclev10015255m.g	PF03953:Tubulin C-terminal domain|PF00091:Tubulin/FtsZ family, GTPase domain	Tubulin
novel.908	21	57	48	36	25	6	-0.58968	0.554607	0.810291	-	PF03953:Tubulin C-terminal domain	Tubulin_C
Ciclev10008445m.g.v1.0	192	225	340	345	174	286	0.23567	0.574575	0.821806	Ciclev10008445m.g	PF00091:Tubulin/FtsZ family, GTPase domain|PF12327:FtsZ family, C-terminal domain	Tubulin
Ciclev10028361m.g.v1.0	26	7	47	64	7	44	0.537541	0.60762	0.841237	Ciclev10028361m.g	PF00091:Tubulin/FtsZ family, GTPase domain|PF12327:FtsZ family, C-terminal domain	Tubulin
Ciclev10011723m.g.v1.0	1428	1010	2333	1025	1216	1055	-0.253117	0.650072	0.861117	Ciclev10011723m.g	PF00091:Tubulin/FtsZ family, GTPase domain|PF03953:Tubulin C-terminal domain	Tubulin
Ciclev10011609m.g.v1.0	802	1057	1310	1152	390	1159	-0.166837	0.68987	0.879627	Ciclev10011609m.g	PF12327:FtsZ family, C-terminal domain|PF00091:Tubulin/FtsZ family, GTPase domain	Tubulin
Ciclev10020128m.g.v1.0	1559	3032	1785	2647	297	2522	-0.264494	0.71459	0.89247	Ciclev10020128m.g	PF03953:Tubulin C-terminal domain|PF00091:Tubulin/FtsZ family, GTPase domain	Tubulin
Ciclev10006669m.g.v1.0	240	309	1019	38	574	1117	0.350063	0.748491	0.906073	Ciclev10006669m.g	PF03953:Tubulin C-terminal domain	Tubulin_C
There were 19 TUB8 related genes. Among them, 3 were up regulated and 16 were down regulated; 3 genes showed significant difference after adjustment (padj<0.05), and all of those were down regulated.
